# Supplementary material for: Molecular Characterization and Functional Analysis of Amhr2 in Sex Differentiation and Gonadal Development of Blotched Snakehead (Channa maculata)
Source: Int J Mol Sci. 2026 May 28;27(11):4884. doi: 10.3390/ijms27114884 (PMC13256886; doi:10.3390/ijms27114884)
Supplement: Supplementary file 1 [file ijms-27-04884-s001.zip]

Archive with 7 entries (6 files):
- Supplementary Figure 1-6/
- Supplementary Figure 1-6/Supplementary Figure 1.pdf
- Supplementary Figure 1-6/Supplementary Figure 2.pdf
- Supplementary Figure 1-6/Supplementary Figure 3.pdf
- Supplementary Figure 1-6/Supplementary Figure 4.pdf
- Supplementary Figure 1-6/Supplementary Figure 5.pdf
- Supplementary Figure 1-6/Supplementary Figure 6.pdf
